# Supplementary material for: Role of Recruitment Processes in Structuring Coralligenous Benthic Assemblages in the Northern Adriatic Continental Shelf
Source: PLoS One. 2016 Oct 4;11(10):e0163494. doi: 10.1371/journal.pone.0163494 (PMC5049771; doi:10.1371/journal.pone.0163494)
Supplement: S1 Dataset — (XLSX) [file pone.0163494.s002.xlsx]

## Sheet: dataset
DATE	SUBSTRATE	SITE	PLOT	REPLICATE	% bare substrate	% sediment	% microalgal film	% turf of filamentous algae and hydroids	% juvanile encrusting calcareous Rhodophyta	% Lithophyllum incrustans Philippi, 1837	% Lithothamnion minervae Basso, 1995	% Peyssonnelia polymorpha (Zanardini) F.Schmitz, 1879	% Halymenia floresii (Clemente) C.Agardh, 1817	% Botryocladia botryoides (Wulfen) Feldmann, 1941	% Schottera nicaeensis (J.V. Lamouroux ex Duby) Guiry & Hollenberg, 1975	% Gigartinales n.i.	% Tedania (Tedania) anhelans (Vio in Olivi, 1792)	% Clathria (Clathria) compressa Schmidt, 1862	% Phorbas fictitius (Bowerbank, 1866)	% Haliclona spp.	% Chondrosia reniformis Nardo, 1847	% Aplysina spp.	% Dysidea avara (Schmidt, 1862)	% Dysidea sp.	% Antho (Antho) inconstans (Topsent, 1925)	% Dictyonella incisa (Schmidt, 1880)	% Cliona viridis (Schmidt, 1862)	% Cliona rhodensis Rützler & Bromley, 1981	% Oscarella lobularis (Schmidt, 1862)	% Tethya aurantium (Pallas, 1766)	% Geodia cydonium (Jameson, 1811)	% Spongia cfr. officinalis	% greyish encrusting sponge n.i.	% brownish encrusting sponge n.i.1	% brownish encrusting sponge n.i.2	% orange encrusting sponge n.i. 1	% orange encrusting sponge n.i.2	% orange massive sponge n.i.	% sponge n.i.	% Cereus pedunculatus (Pennant, 1777)	% Cornularia cornucopiae (Pallas, 1766)	% Epizoanthus spp.	% serpulid polychaetes	% sabellarid polychaetes	% Anomia ephippium Linnaeus, 1758	n. Rocellaria dubia (Pennant, 1777)	% encrusting bryozoan n.i.1	% encrusting bryozoan n.i.2	% encrusting bryozoan n.i.3
2006-01-01	Travertine tile	MR08	MR08A	MR08A1	29.0488	49.6144	0	0	5.39846	0	0	0	0	0	0	0	0	0	0	0	0	0	0	0	0	0	0	0	0	0	0	0	0	0	0	0	0	0	0	0	0	0	5.9126	6.6838	1.02828	14.3959	0	0	0
2006-01-01	Travertine tile	MR08	MR08A	MR08A2	76.7196	0	0	0	2.6455	0	0	0	0	0	0	0	0	0	0	0	0	0	0	0	0	0	0	0	0	0	0	0	0	0	0	0	0	0	0	0	0	0	9.25926	10.3175	0	0	0	0	0
2006-01-01	Travertine tile	MR08	MR08A	MR08A3	77.6623	10.6494	0	0	0	0	0	0	0	0	0	0	0	0	0	0	0	0	0	0	0	0	0	0	0	0	0	0	0	0	0	0	0	0	0	0	0	0	3.63636	4.41558	0	3.11688	0	0	0
2006-01-01	Travertine tile	MR08	MR08A	MR08A4	40.3794	36.5854	0	0	4.60705	0	0	0	0	0	0	0	0	0	0	0	0	0	0	0	0	0	0	0	0	0	0	0	0	0	0	0	0	0	0	0	0	0	7.04607	1.62602	0	2.16802	0	0	1.35501
2006-01-01	Travertine tile	MR08	MR08B	MR08B5	22.5641	65.1282	0	0	5.12821	0	0	0	0	0	0	0	0	0	0	0	0	0	0	0	0	0	0	0	0	0	0	0	0	0	0	0	0	0	0	0	0	0	1.79487	0	0	5.12821	0	0	0.512821
2006-01-01	Travertine tile	MR08	MR08B	MR08B6	26.943	47.1503	0	0	11.399	0	0	0	0	0	0	0	0	0	0	0	0	0	0	0	0	0	0	0	0	0	0	0	0	0	0	0	0	0	0	0	0	0	8.54922	0	0.259067	3.10881	0	0	1.5544
2006-01-01	Travertine tile	MR08	MR08B	MR08B7	11.1675	68.7817	0	0	1.01523	0	0	0	0	0	0	0	7.61421	0	0	0	0	0	0	0	0	0	0	0	0	0	0	0	0	0	0	0	0	0	0	0	0	0	4.56853	0	0	5.07614	0	0	0
2006-01-01	Travertine tile	MR08	MR08B	MR08B8	80.1061	0	0	0	0	0	0	0	0	0	0	0	0	0	0	0	0	0	0	0	0	0	0	0	0	0	0	0	0	0	0	0	0	0	0	0	0	0	11.9363	1.85676	0	0	0	0	1.06101
2006-01-01	Travertine tile	MR08	MR08C	MR08C9	16.5375	70.5426	0	0	5.94315	0	0	0	0	0	0	0	0	0	0	0	0	0	0	0	0	0	0	0	0	0	0	0	0	0	0	0	0	0	0	0	0	0	6.97674	0	0	10.3359	0	0	1.03359
2006-01-01	Travertine tile	MR08	MR08C	MR08C10	20.6718	62.2739	0	0	11.1111	0	0	0	0	0	0	0	0	0	0	0	0	0	0	0	0	0	0	0	0	0	0	0	0	0	0	0	0	0	0	0	0	0	7.49354	0	0	6.20155	0	0	0
2006-01-01	Travertine tile	MR08	MR08C	MR08C11	19.6891	57.2539	0	0	13.7306	0	0	0	0	0	0	0	0	0	0	0	0	0	0	0	0	0	0	0	0	0	0	0	0	0	0	0	0	0	0	0	0	0	6.47668	0	0	0	0	0	0.777202
2006-01-01	Travertine tile	MR08	MR08C	MRO8C12	51.0256	35.8974	0	0	8.46154	0	0	0	0	0	0	0	0	0	0	0	0	0	0	0	0	0	0	0	0	0	0	0	0	0	0	0	0	0	0	0	0	0	3.84615	0	0.25641	4.10256	0	0	1.28205
2006-01-01	Travertine tile	P204	P204A	P204A13	0	93.401	0	6.09137	0	0	0	0	0	0	0	0	0	0	0	0	0	0	0	0	0	0	0	0	0	0	0	0	0	0	0	0	0	0	0	0	0	0	0	0	0	9.13706	0	0	0
2006-01-01	Travertine tile	P204	P204A	P204A14	0	93.0946	0	5.6266	0	0	0	0	0	0	0	0	0	0	0	0	0	0	0	0	0	0	0	0	0	0	0	0	0	0	0	0	0	0	0	0	0	0	0	0	0	2.04604	0	0	0
2006-01-01	Travertine tile	P204	P204A	P204A15	0	88.3838	0	11.1111	0	0	0	0	0	0	0	0	0	0	0	0	0	0	0	0	0	0	0	0	0	0	0	0	0	0	0	0	0	0	0	0	0	0	0	0	1.51515	0	0	0	0
2006-01-01	Travertine tile	P204	P204A	P204A16	0	89.6465	0	11.3636	0	0	0	0	0	0	0	0	0	0	0	0	0	0	0	0	0	0	0	0	0	0	0	0	0	0	0	0	0	0	0	0	0	0	0.505051	0	0	6.06061	0	0	0
2006-01-01	Travertine tile	P204	P204B	P204B17	4.54545	84.3434	0	12.8788	0	0	0	0	0	0	0	0	0	0	0	0	0	0	0	0	0	0	0	0	0	0	0	0	0	0	0	0	0	0	0	0	0	0	0	0	0	0	0	0	0
2006-01-01	Travertine tile	P204	P204B	P204B18	1.78117	91.0941	0	4.58015	0	0	0	0	0	0	0	0	0	0	0	0	0	0	0	0	0	0	0	0	0	0	0	0	0	0	0	0	0	0	0	0	0	0	0.763359	0	0	3.05344	0	0	0
2006-01-01	Travertine tile	P204	P204B	P204B19	77.33	0	0	12.0907	0	0	0	0	0	0	0	0	0	0	0	0	0	0	0	0	0	0	0	0	0	0	0	0	0	0	0	0	0	0	0	0	0	0	1.00756	1.51134	2.51889	6.04534	0	0	0.503778
2006-01-01	Travertine tile	P204	P204B	P204B20	0	95.1407	0	3.06905	0	0	0	0	0	0	0	0	0	0	0	0	0	0	0	0	0	0	0	0	0	0	0	0	0	0	0	0	0	0	0	0	0	0	0	0	0	0	0	0	0
2006-01-01	Travertine tile	P204	P204C	P204C21	0	95.4545	0	3.28283	0	0	0	0	0	0	0	0	0	0	0	0	0	0	0	0	0	0	0	0	0	0	0	0	0	0	0	0	0	0	0	0	0	0	0	0	0	3.0303	0	0	0
2006-01-01	Travertine tile	P204	P204C	P204C22	0	93.8931	0	5.34351	0	0	0	0	0	0	0	0	0	0	0	0	0	0	0	0	0	0	0	0	0	0	0	0	0	0	0	0	0	0	0	0	0	0	0.508906	0	0	7.12468	0	0	0
2006-01-01	Travertine tile	P204	P204C	P204C23	1.26582	94.6835	0	1.51899	0	0	0	0	0	0	0	0	0	0	0	0	0	0	0	0	0	0	0	0	0	0	0	0	0	0	0	0	0	0	0	0	0	0	0.253165	0	0	0	0	0	0
2006-01-01	Travertine tile	P204	P204C	P204C24	0	93.4343	0	2.52525	0	0	0	0	0	0	0	0	0	0	0	0	0	0	0	0	0	0	0	0	0	0	0	0	0	0	0	0	0	0	0	0	0	0	3.0303	0	0	11.1111	0	0	0
2006-01-01	Travertine tile	P213	P213A	P213A25	31.5	60.25	0	0	0	0	0	0	0	0	0	0	0	0	0	0	0	0	0	0	0	0	0	0	0	0	0	0	0	0	0	0	0	0	0	0	0	0	0.75	0	2.5	3	0	0	0
2006-01-01	Travertine tile	P213	P213A	P213A26	59.0452	16.5829	0	0	0	0	0	0	0	0	0	0	0	0	0	0	0	0	0	0	0	0	0	0	0	0	0	0	0	0	0	0	0	0	0	0	0	0	0	6.53266	11.5578	8.0402	0	0	0
2006-01-01	Travertine tile	P213	P213A	P213A27	44.6429	26.5306	0	0	0	0	0	0	0	0	0	0	0	0	0	0	0	0	0	0	0	0	0	0	0	0	0	0	0	0	0	3.06122	0	0	0	0	0	0	0.765306	2.80612	9.69388	0	0	0	0
2006-01-01	Travertine tile	P213	P213A	P213A28	49.7475	36.8687	0	0	0	0	0	0	0	0	0	0	0	0	0	0	0	0	0	0	0	0	0	0	0	0	0	0	0	0	0	0	0	0	0	0	0	0	1.51515	5.55556	3.53535	5.05051	0	0	0
2006-01-01	Travertine tile	P213	P213B	P213B29	25.0646	44.4444	0	0	0	0	0	0	0	0	0	0	2.58398	0	0	0	0	0	0	0	0	0	0	0	0	0	0	0	0	0	0	0	0	0	0	0	0	0	5.16796	0	15.2455	0	0	0	0
2006-01-01	Travertine tile	P213	P213B	P213B30	72.093	20.6718	0	0	0	0	0	0	0	0	0	0	0	0	0	0	0	0	0	0	0	0	0	0	0	0	0	0	0	0	0	0	0	0	0	0	0	0	3.35917	0	2.06718	3.10078	0	0	0
2006-01-01	Travertine tile	P213	P213B	P213B31	13.4021	55.4124	0	0	0	0	0	0	0	0	0	0	21.134	0	0	0	0	0	0	0	0	0	0	0	0	0	0	0	0	0	0	0	0	0	0	0	0	0	1.54639	0	2.31959	3.09278	0	0	0
2006-01-01	Travertine tile	P213	P213B	P213B32	12.5641	76.9231	0	0	0	0	0	0	0	0	0	0	0	0	0	0	0	0	0	0	0	0	0	0	0	0	0	0	0	0	0	0	0	0	0	0	0	0	3.33333	0	3.07692	5.12821	0	0	0
2006-01-01	Travertine tile	P213	P213C	P213C33	0	92.602	0	0	0	0	0	0	0	0	0	0	0	0	0	0	0	0	0	0	0	0	0	0	0	0	0	0	0	0	0	0	0	0	0	1.02041	0	0	0	0	1.78571	0	0	0	0
2006-01-01	Travertine tile	P213	P213C	P213C34	0	94.6701	0	0	0	0	0	0	0	0	0	0	0.761421	0	0	0	0	0	0	0	0	0	0	0	0	0	0	0	0	0	0	0	0	0	0	0	0	0	0.761421	0	2.28426	0	0	0	0
2006-01-01	Travertine tile	P213	P213C	P213C35	0	93.3333	0	0	0	0	0	0	0	0	0	0	3.58974	0	0	0	0	0	0	0	0	0	0	0	0	0	0	0	0	0	0	0	0	0	0	0	0	0	0	0	0	0	0	0	0
2006-01-01	Travertine tile	P213	P213C	P213C36	10.2828	76.3496	0	0	0	0	0	0	0	0	0	0	6.6838	0	0	0	0	0	0	0	0	0	0	0	0	0	0	0	0	0	0	0	0	0	0	0	0	0	1.28535	0	0	2.05656	0	0	0.257069
2006-06-01	Travertine tile	MR08	MR08B	MR08B41	2.06186	84.0206	0	0	0	0	2.06186	0	0	0	0	0	0	0	0	0	0	0	0	0	0	0	0	0	0	0	0	0	0	0	0	0	0	0	0	0	0	0	9.02062	0	0	7.21649	0	0	0
2006-06-01	Travertine tile	MR08	MR08B	MR08B42	0	48.4772	0	9.39086	0	2.28426	0	0	0	0	0	0	0	0	0	0	0	0	0	0	0	0	0	0	0	0	0	0	0	0	0	0	0	0	0	0	0	0	24.8731	0	0	4.06091	0	0	0.507614
2006-06-01	Travertine tile	MR08	MR08B	MR08B43	8.48329	55.0129	0	4.11311	5.39846	0	0	0	0	0	0	0	0	0	0	0	0	0	0	0	0	0	0	0	0	0	0	0	0	0	0	0	0	0	0	0	0	0	20.0514	0	0	8.22622	1.02828	0	1.02828
2006-06-01	Travertine tile	MR08	MR08B	MR08B44	18.7135	21.345	0	1.46199	3.21637	0	0	0	0	0	0	0	5.84795	0	0	0	0	0	0	0	0	0	0	0	0	0	0	0	0	0	0	0	0	0	0	0	0	0	20.4678	0	0	4.67836	0	0	2.04678
2006-06-01	Travertine tile	MR08	MR08C	MR08C45	6.39535	55.5233	0	0	5.52326	0	0	0	0	0	0	0	0	0	0	0	0	0	0	0	0	0	0	0	0	0	0	0	0	0	0	0	0	0	0	0	0	0	19.7674	0	0	2.32558	0	0	1.74419
2006-06-01	Travertine tile	MR08	MR08C	MR08C46	0	42.1751	0	20.1592	2.65252	0	0	0	0	0	0	0	0	0	0	0	0	0	0	0	0	0	0	0	0	0	0	0	0	0	0	0	0	0	0	0	0	0	19.3634	0	0	0	0	0	0.795756
2006-06-01	Travertine tile	MR08	MR08C	MR08C47	0	57.6227	0	3.61757	1.29199	0	0	0	0	0	0	0	0	0	0	0	0	0	0	0	0	0	0	0	0	0	0	0	0	0	0	0	0	0	0	0	0	0	29.199	0	0	0	0	0	2.06718
2006-06-01	Travertine tile	MR08	MR08C	MRO8C48	0	67.1795	0	5.89744	1.79487	0	0	0	0	0	0	0	0	0	0	0	0	0	0	0	0	0	0	0	0	0	0	0	0	0	0	0	0	0	0	0	0	0	13.3333	0	0	4.10256	0	0	0.512821
2006-06-01	Travertine tile	P204	P204A	P204A49	0	92.1717	0	5.05051	0	0	0	0	0	0	0	0	0	0	0	0	0	0	0	0	0	0	0	0	0	0	0	0	0	0	0	0	0	0	0	0	0	0	1.26263	0	0	5.05051	0	0	0
2006-06-01	Travertine tile	P204	P204A	P204A50	0	83.75	0	7.75	0	0	0	0	0	0	0	0	0	0	0	0	0	0	0	0	0	0	0	0	0	0	0	0	0	0	0	0	0	0	0	0	0	0	2.75	0	0	0	0	0	1
2006-06-01	Travertine tile	P204	P204A	P204A51	11.6162	65.404	0	16.9192	0	0	0	0	0	0	0	0	0	0	0	0	0	0	0	0	0	0	0	0	0	0	0	0	0	0	0	0	0	0	0	0	0	0	1.26263	0	0	4.0404	0	0	0
2006-06-01	Travertine tile	P204	P204A	P204A52	0	91.1616	0	3.78788	0	0	0	0	0	0	0	0	0	0	0	0	0	0	0	0	0	0	0	0	0	0	0	0	0	0	0	0	0	0	0	0	0	0	1.0101	0	0	6.06061	0	0	0
2006-06-01	Travertine tile	P204	P204B	P204B53	0	64.7959	0	24.2347	0	0	0	0	0	0	0	0	0	0	0	0	0	0	0	0	0	0	0	0	0	0	0	0	0	0	0	0	0	0	0	0	0	0	1.27551	0	0	0	0	0	0
2006-06-01	Travertine tile	P204	P204B	P204B54	26.1538	44.359	0	10	0.769231	0	0	0	0	0	0	0	0	0	0	0	0	0	0	3.84615	0	0	0	0	0	0	0	0	0	0	0	0	0	0	0	0	0	0	2.5641	0	0	6.15385	0	0	0
2006-06-01	Travertine tile	P204	P204B	P204B55	5.39846	79.9486	0	8.22622	0	0	0	0	0	0	0	0	0	0	0	0	0	0	0	0	0	0	0	0	0	0	0	0	0	0	0	0	0	0	0	0	0	0	0	0	0	12.3393	0	0	0
2006-06-01	Travertine tile	P204	P204B	P204B56	6.28141	80.402	0	9.54774	0	0	0	0	0	0	0	0	0	0	0	0	0	0	0	0	0	0	0	0	0	0	0	0	0	0	0	0	0	0	0	0	0	0	1.25628	0	0	7.03518	0	0	0
2006-06-01	Travertine tile	P204	P204C	P204C57	13.6598	67.5258	0	21.6495	0	0	0	0	0	0	0	0	0	0	0	0	0	0	0	0	0	0	0	0	0	0	0	0	0	0	0	0	0	0	0	0	0	0	0.515464	0	0	10.3093	0	0	0
2006-06-01	Travertine tile	P204	P204C	P204C58	11.3065	72.6131	0	8.0402	0	0	0	0	0	0	0	0	0	0	0	0	0	0	0	0	0	0	0	0	0	0	0	0	0	0	0	0	0	0	0	0	0	0	9.04523	0	0	3.01508	0	0	0
2006-06-01	Travertine tile	P204	P204C	P204C59	7.73196	75.2577	0	6.4433	0	0	0	0	0	0	0	0	0	0	0	0	0	0	0	0	0	0	0	0	0	0	0	0	0	0	0	0	0	0	0	0	0	0	4.12371	0	0	0	0	0	0
2006-06-01	Travertine tile	P204	P204C	P204C60	0	72.3514	0	21.1886	0	0	0	0	0	0	0	0	0	0	0	0	0	0	0	0	0	0	0	0	0	0	0	0	0	0	0	0	0	0	0	0	0	0	1.55039	0	0	0	0	0	0
2006-06-01	Travertine tile	P213	P213A	P213A61	17.9487	82.5641	0	0	0	0	0	0	0	0	0	0	0	0	0	0	0	0	0	0	0	0	0	0	0	0	0	0	0	0	0	0	0	0	0	0	0	0	2.5641	0	0	5.12821	0	0	0
2006-06-01	Travertine tile	P213	P213A	P213A62	16.2025	80	0	1.26582	0	0	0	0	0	0	0	0	0	0	0	0	0	0	0	0	0	0	0	0	0	0	0	0	0	0	0	0	0	0	0	0	0	0	0.759494	0	0	10.1266	0	0	0
2006-06-01	Travertine tile	P213	P213A	P213A63	18.8442	70.603	0	0	0	0	0	0	0	0	0	0	0	0	0	0	0	0	0	0	0	0	0	0	0	0	0	0	0	0	0	0	0	0	0	0	0	0	4.77387	0	0.502513	7.03518	0	0	0.502513
2006-06-01	Travertine tile	P213	P213A	P213A64	33.6683	53.7688	0	2.76382	1.50754	0	0	0	0	0	0	0	0	0	0	0	0	0	0	0	0	0	0	0	0	0	0	0	0	0	0	0	0	0	0	0	0	0	2.76382	0	0.502513	0	0	0	0
2006-06-01	Travertine tile	P213	P213B	P213B65	18.3727	60.8924	0	0	16.5354	0	0	0	0	0	0	0	0	0	0	0	0	0	0	0	0	0	0	0	0	0	0	0	0	0	0	0	0	0	0	0	0	0	4.19948	0	0	4.19948	0	0	0
2006-06-01	Travertine tile	P213	P213B	P213B66	7.4359	55.1282	0	0	9.48718	0	0	0	0	0	0	0	4.87179	0	0	0	0	0	0	0	0	0	0	0	0	0	0	0	0	0	0	0	0	0	0	0	0	0	15.3846	0	4.35897	9.23077	0	0	1.53846
2006-06-01	Travertine tile	P213	P213B	P213B67	14.8541	62.5995	0	0	3.18302	0	0	0	0	0	0	0	0	0	0	0	0	0	0	0	0	0	0	0	0	0	0	0	0	0	0	0	0	0	0	0	0	0	4.77454	0	5.30504	0	0	0	0
2006-06-01	Travertine tile	P213	P213B	P213B68	21.3158	42.8947	0	0	7.89474	0	0	0	0	0	0	0	6.31579	0	0	0	0	0	0	0	0	0	0	0	0	0	0	0	0	0	0	0	0	0	0	0	0	0	9.47368	0	6.57895	6.31579	0	0	1.57895
2006-06-01	Travertine tile	P213	P213C	P213C69	3.39426	91.1227	0	0	0	0	0	0	0	0	0	0	0	0	0	0.522193	0	0	0	0	0	0	0	0	0	0	0	0	0	0	0	0	0	0	0	0	0	0	2.08877	0	16.7102	12.5326	0	0	0
2006-06-01	Travertine tile	P213	P213C	P213C70	3.48525	82.8418	0	0	0	0	0	0	0	0	0	0	7.5067	0	0	0	0	0	0	0	0	0	0	0	0	0	0	0	0	0	0	0	0	0	0	0	0	0	3.21716	0	13.941	10.7239	0	0	0
2006-06-01	Travertine tile	P213	P213C	P213C71	10.3352	68.1564	0	0	3.91061	0	0	0	0	0	0	0	0	0	0	0	0	0	0	0	0	0	0	0	0	0	0	0	0	0	0	0	0	0	0	0	0	0	3.35196	0	11.1732	4.46927	0	0	0
2006-06-01	Travertine tile	P213	P213C	P213C72	31.5104	52.6042	0	0	0	0	0	0	0	0	0	0	3.125	0	0	0	0	0	0	0	0	0	0	0	0	0	0	0	0	0	0	0	0	0	0	0	0	0	4.42708	0	6.77083	5.20833	0	0	0
2006-08-01	Travertine tile	MR08	MR08A	MR08A73	0	24.4898	0	28.3163	0	0	6.88776	0	0	0	0	0.510204	0	0	0	0	0	0	0	0	0	0	0	0	0	0	0	0	0	0	0	0	0	0	0	0	0	0	13.5204	0	0	2.04082	0	0	0
2006-08-01	Travertine tile	MR08	MR08A	MR08A74	0	54.3367	0	14.2857	0	0	14.2857	0	0	0	0	0	0	0	0	0	0	0	0	0	0	0	0	0	0	0	0	0	0	0	0	0	0	0	0	0	0	0	9.43878	0	0	2.04082	0	0	0
2006-08-01	Travertine tile	MR08	MR08A	MR08A75	0	44.3878	0	23.4694	0	0	3.57143	0	0	0	0	0	0	0	0	0	0	0	0	0	0	0	0	0	0	0	0	0	0	0	0	0	0	0	0	0	0	0	2.04082	0	0	0	0	0	0
2006-08-01	Travertine tile	MR08	MR08A	MR08A76	15.1671	66.3239	0	1.54242	0	0	0	0	0	0	0	0	0	0	0	0	0	0	0	0	0	0	0	0	0	0	0	0	0	0	0	0	0	0	0	0	0	0	0	0	0	0	2.31362	0	0
2006-08-01	Travertine tile	MR08	MR08B	MR08B77	0	90.2062	0	0	0	0	3.35052	0	0	0	0	0	2.57732	0	0	0	0	0	0	0	0	0	0	0	0	0	0	0	0	0	0	0	0	0	0	0	0	0	0	0	0	0	0	0	0
2006-08-01	Travertine tile	MR08	MR08B	MR08B78	0	68.5	0	14	0	0	2.5	0	0	0	0	0	0	0	0	0	0	0	0	0	0	0	0	0	0	0	0	0	0	0	0	0	0	0	0	0	0	0	0	0	0	0	0	0	0
2006-08-01	Travertine tile	MR08	MR08B	MR08B79	2.03046	88.3249	0	4.06091	0	0	3.80711	0	0	0	0	0	2.03046	0	0	0	0	0	0	0	0	0	0	0	0	0	0	0	0	0	0	0	0	0	0	0	0	0	0	0	0	0	0	0	0
2006-08-01	Travertine tile	MR08	MR08B	MR08B80	0	77.5773	0	10.0515	0	0	6.95876	0	0	0	0	0	0	0	0	0	0	0	0	0	0	0	0	0	0	0	0	0	0	0	0	0	0	0	0	0	0	0	1.03093	0	0	0	0	0	0
2006-08-01	Travertine tile	MR08	MR08C	MR08C81	0	38.0208	0	0	0	0	27.3438	0	0	0	0	0	0	0	0	0	0	0	0	0	0	0	0	0	0	0	0	0	0	0	1.30208	0	0	0	0	0	0	0	19.0104	0	0	1.04167	0	0	0
2006-08-01	Travertine tile	MR08	MR08C	MR08C82	1.54639	65.9794	0	0	0	12.6289	0	0	0	0	0	0	0	0	0	0	0	0	0	0	0	0	0	0	0	0	0	0	0	0	0	0	0	0	0	0	0	0	7.73196	0	0	0	0	0	0
2006-08-01	Travertine tile	MR08	MR08C	MR08C83	0	41.4948	0	29.1237	0	0	9.27835	0	0	0	0	0	0	0	0	0	0	0	0	0	0	0	0	0	0	0	0	0	0	0	0	0	0	0	0	0	0	0	4.63918	0	0	0	0	2.06186	0
2006-08-01	Travertine tile	MR08	MR08C	MRO8C84	0	29.4618	0	0	0	27.762	0	0	0	0	0	0	0	0	0	0	0	0	0	0	0	0	0	0	0	0	0	0	0	0	0	0	0	0	0	0	0	0	21.813	0	0	0	0	1.69972	0
2006-08-01	Travertine tile	P204	P204A	P204A85	0	71.9697	0	14.1414	0	0	0	0	0.505051	0	0	0	0	0	0	0	0	0	0	0	0	0	0	0	0	0	0	0	0	0	0	0	0	0	0	0	0	0	1.0101	0	0	0	0	0	0
2006-08-01	Travertine tile	P204	P204A	P204A86	5.05051	75	0	6.31313	0	0	0	0	0	0	0	0	0	0	0	0	0	0	0	0	0	0	0	0	0	0	0	0	0	0	0	0	0	0	13.1313	0	0	0	0	0	0	3.0303	0	0	0
2006-08-01	Travertine tile	P204	P204A	P204A87	4.79798	90.1515	0	0	0	0	1.0101	0	0	0	0	0	0	0	0	0	0	0	0	0	0	0	0	0	0	0	0	0	0	0	0	0	0	0	0	0	0	0	0	0	0	0	0	0	0
2006-08-01	Travertine tile	P204	P204A	P204A88	0.757576	89.6465	0	2.77778	0	0	0.505051	0	0	0	0	0	0	0	0	0	0	0	0	0	0	0	0	0	0	0	0	0	0	0	0	0	0	0	0	0	0	0	1.0101	0	0	0	0	0	0
2006-08-01	Travertine tile	P204	P204B	P204B89	0	84.456	0	3.10881	0	0	0.777202	0	0.777202	0.518135	0	0	0	0	0	0	0	0	0	0	0	0	0	0	0	0	0	0	0	0	0	0	0	0	0	0	0	0	0	0	0	0	0	0	0
2006-08-01	Travertine tile	P204	P204B	P204B90	2.25	88.5	0	0	0	0	1.25	0	4.75	0	0	0	0	0	0	0	0	0	0	0	0	0	0	0	0	0	0	0	0	0	0	0	0	0	0	0	0	0	0	0	0	0	0	0	0
2006-08-01	Travertine tile	P204	P204B	P204B91	1.81818	81.2987	0	0	0	0	0	0	0	0	0	0	0	0	0	0	0	0	0	0	0	0	0	0	0	0	0	0	0	0	0	0	0	0	0	0	0	0	0	0	0	0	0	0	0
2006-08-01	Travertine tile	P204	P204B	P204B92	2.04082	91.8367	0	5.10204	0	0	0	0	0	0	0	0	0	0	0	0	0	0	0	0	0	0	0	0	0	0	0	0	0	0	0	0	0	0	0	0	0	0	0	0	0	0	0	0	0
2006-08-01	Travertine tile	P204	P204C	P204C93	1.53061	69.1327	0	18.3673	0	0	0	0	0	0	0	0	0	0	0	0	0	0	0	0	0	0	0	0	0	0	0	0	0	0	0	0	0	0	0	0	0	0	1.27551	0	0	0	0	0	0
2006-08-01	Travertine tile	P204	P204C	P204C94	0	76.25	0	14.25	0	0	0	0	1	0	0	0	0	0	0	0	0	0	0	0	0	0	0	0	0	0	0	0	0	0	0	0	0	0	0	0	0	0	4	0	0	3	0	0	0
2006-08-01	Travertine tile	P204	P204C	P204C95	0	68.5	0	25.25	0	0	0	0	0	0	0	0	0	0	0	0	0	0	0	0	0	0	0	0	0	0	0	0	0	0	0	0	0	0	0	0	0	0	0	0	0	6	0	0	0
2006-08-01	Travertine tile	P204	P204C	P204C96	0	71.9388	0	31.1224	0	0	0	0	0	0.510204	0	0	0	0	0	0	0	0	0	0	0	0	0	0	0	0	0	0	0	0	0	0	0	0	0	0	0	0	3.06122	0	0	2.04082	0	0	0
2006-08-01	Travertine tile	P213	P213A	P213A97	0	79.75	0	6.25	0	0	3.5	0	0	0	0	0	10.5	0	0	0	0	0	0	0	0	0	0	0	0	0	0	0	0	0	0	0	0	0	0	0	0	0	0	0	0	4	0	0	0
2006-08-01	Travertine tile	P213	P213A	P213A98	0	84.5946	0	13.2432	0	0	0.540541	0	0	0	0	0	0	0	0	0	0	0	0	0.540541	0	0	0	0	0	0	0	0	0	0	0	0	0	0	0	0	0	0	0	0	0	0	0	0	0
2006-08-01	Travertine tile	P213	P213A	P213A99	1.75	95	0	0	0	0	0.75	0	0	0	0	0	0	0	0	0	0	0	0	0	0	0	0	0	0	0	0	0	0	0	0	0	0	0	0	0	0	0	0	0	0	2	0	0	0
2006-08-01	Travertine tile	P213	P213A	P213A100	0	54.5	0	27	0	0	0	0	0	0	0	0	0	0	0	0	0	0	0	0	0	0	0	0	0	0	0	0	0	0	0	0	5.5	0	0	0	0	0	0	0	0	0	0	0	0
2006-08-01	Travertine tile	P213	P213B	P213B101	3.07692	69.2308	0	1.02564	0	0	16.6667	0	0	0	0	0	2.82051	0	0	0	0	0	0	0	0	0	0	0	0	0	0	0	0	0	0	0	0	0	0	0	0	0	2.05128	0	0	0	0	0	0
2006-08-01	Travertine tile	P213	P213B	P213B102	4.78589	63.728	0	0	0	0	11.335	0	0	0	0	0	9.57179	0	0	0	0	0	0	0	0	0	0	0	0	0	0	0	0	0	0	0	0	0	0	0	0	0	0.503778	0	0	0	0	0	0
2006-08-01	Travertine tile	P213	P213B	P213B103	0	66.1458	0	0	0	0	26.5625	0	0	0	0	0	2.60417	0	0	0	0	0	0	0	0	0	0	0	0	0	0	0	0	0	0	0	0	0	0	0	0	0	5.46875	0	0	0	0	0	0
2006-08-01	Travertine tile	P213	P213B	P213B104	3	53.25	0	0	0	0	17.5	0	0	0	0	0	3	0	0	0	0	0	0	0	0	1	0	0	0	0	0	0	0	0	0	0	0	0	0	0	0	0	13.25	0	0	3	0	0	0
2006-08-01	Travertine tile	P213	P213C	P213C105	2.12766	68.0851	0	0	0	0	9.84043	0	0	0	0	0	2.12766	0	0	0	0	0	0	0	0	0	0	0	0	0	0	0	0	0	0	0	0	0	0	0	0	0	2.65957	0	3.7234	0	0	0	0
2006-08-01	Travertine tile	P213	P213C	P213C106	0	87.6344	0	0	0	0	4.30108	0	0	0	0	0	0	0	0	0	0	0	0	0	0	0	0	0	0	0	0	0	0	0	0	0	0	0	0	0	0	0	2.41935	0	0	0	0	0	0
2006-08-01	Travertine tile	P213	P213C	P213C107	0	71.9072	0	0	0	0	13.1443	0	0	0	0	0	1.28866	0	0	0	0	0	0	0.515464	0	0	0	0	0	0	0	0	0	0	0	0	0	0	0	0	0	0	2.83505	0	3.09278	2.06186	0	0	0
2006-08-01	Travertine tile	P213	P213C	P213C108	4.42708	82.8125	0	0	0	0	3.38542	0	0	0	0	0	0	0	0	0	0	0	0	0	0	0	0	0	0	0	0	0	0	0	0	0	0	0	0	0	0	0	3.38542	0	2.86458	3.125	0	0	0
2006-10-01	Travertine tile	MR08	MR08A	MR08A109	0	70.3209	0	0	0	3.47594	0	2.40642	0	0	0	0	0	0	0	0	0	0	0	0	0	0	0	0	0	0	0	0	0	0	0	0	0	0	0	0	0	0	28.877	0	0	0	0	0	0
2006-10-01	Travertine tile	MR08	MR08A	MR08A110	0	79.5812	0	0	0	0	14.1361	0	0	0	0	0	0	0	0	0	0	0	0	0	0	0	0	0	0	0	0	0	0	0	0	0	0	0	0	0	0	0	13.3508	0	0	12.5654	0	0	0
2006-10-01	Travertine tile	MR08	MR08A	MR08A111	0	73.3161	0	0	0	0	12.4352	3.36788	0	0	0	0	0	0	0	0	0	0	0	0	0	0	0	0	0	0	0	0	0	0	0	0	0	0	0	0	0	0	9.58549	0	0	9.32642	0	0	0
2006-10-01	Travertine tile	MR08	MR08A	MR08A112	0	72.3514	0	0	0	0	8.26873	0.516796	0	0	0	0	2.58398	0	0	0	0	0	0	0	0	0	0	0	0	0	0	0	0	0	0	0	0	0	0	0	0	0	11.8863	0	0	8.26873	0	0	0
2006-10-01	Travertine tile	MR08	MR08B	MR08B113	0	90.4494	0	0	0	0	2.52809	0	0	0	0	0	2.52809	0	0	0	0	0	0	0	0	0	0	0	0	0	0	0	0	0	0	0	0	0	0	0	0	0	0	0	0	6.74157	0	0	0
2006-10-01	Travertine tile	MR08	MR08B	MR08B114	0	74.9226	0	0	0	0	15.7895	0	0	0	0	0	0	0	0	0	0	0	0	0	0	0	0	0	0	0	0	0	0	0	0	0	0	0	0	0	0	0	9.59752	0	0	4.95356	0	0	0
2006-10-01	Travertine tile	MR08	MR08B	MR08B115	0	76.0204	0	0	0	8.92857	0	1.53061	0	0	0	0	9.69388	0	0	0	0	0	0	0	0	0	0	0	0	0	0	0	0	0	0	0	0	0	0	0	0	0	5.10204	0	0	3.06122	0	0	0
2006-10-01	Travertine tile	MR08	MR08B	MR08B116	0	92	0	0	0	0	6.5	0	0	0	0	0	0	0	0	0	0	0	0	0	0	0	0	0	0	0	0	0	0	0	0	0	0	0	0	0	0	0	2	0	0	2	0	0	0
2006-10-01	Travertine tile	MR08	MR08C	MR08C117	0	61.9303	0	0	0	24.933	0	5.09383	0	0	0	0	0	0	0	0	0	0	0	0	0	0	0	0	0	0	0	0	0	0	0	0	0	0	0	0	0	0	10.1877	0	0	3.21716	0	0	0
2006-10-01	Travertine tile	MR08	MR08C	MR08C118	0	57.4074	0	0	0	20.1058	0	0	0	0	0	0	0	0	0	0	0	0	0	0	0	0	0	0	0	0	0	0	0	0	7.14286	0	0	0	0	0	0	0	10.0529	0	0	0	0	0	0
2006-10-01	Travertine tile	MR08	MR08C	MR08C119	0	57.4468	0	0	0	11.1702	0	1.32979	0	0	0	0	0	0	0	0	0	0	0	0	0	0	0	0	0	0	0	0	0	0	0	0	0	0	0	0	0	0	20.2128	0	0	0	0	0	0.797872
2006-10-01	Travertine tile	MR08	MR08C	MRO8C120	0	67.0984	0	0	0	20.4663	0	0	0	0	0	0	0	0	0	0	0	0	0	0	0	0	0	0	0	0	0	0	0	0	5.18135	0	0	0	0	0	0	0	10.3627	0	0	3.10881	0	0	0
2006-10-01	Travertine tile	P204	P204A	P204A121	0	80.8081	0	14.6465	0	0	0	0	0	0	0	0	0	0	0	0	0	0	0	0	0	0	0	0	0	0	0	0	0	0	0	0	0	0	0	0	0	0	0	0	0	2.0202	0	0	0
2006-10-01	Travertine tile	P204	P204A	P204A122	0	60.8247	0	35.8247	0	0	0	0	0	0	0	0	0	0	0	0	0	0	0	0	0	0	0	0	0	0	0	0	0	0	0	0	0	0	0	0	0	0	2.06186	0	0	0	0	0	0
2006-10-01	Travertine tile	P204	P204A	P204A123	0	83.25	0	10.5	1.75	0	0	0	0	0	0	0	0	0	0	0	0	0	0	0	0	0	0	0	0	0	0	0	0	0	0	0	0	0	0	0	0	0	0	0	0	0	0	0	0
2006-10-01	Travertine tile	P204	P204A	P204A124	0	89.5408	0	8.92857	0	0	0	0	0	0	0	0	0	0	0	0	0	0	0	0	0	0	0	0	0	0	0	0	0	0	0	0	0	0	0	0	0	0	0	0	0	5.10204	0	0	0
2006-10-01	Travertine tile	P204	P204B	P204B125	0	75	0	18.0412	0	0	0	0	0	0	0	0	0	0	0	0	0	0	0	2.57732	0	0	0	0	0	0	0	0	0	0	0	0	0	0	0	0	0	0	1.80412	0	0	10.3093	0	0	0
2006-10-01	Travertine tile	P204	P204B	P204B126	0	94.8454	0	7.98969	0	0	0	0	0	0	0	0	0	0	0	0	0	0	0	0	0	0	0	0	0	0	0	0	0	0	0	0	0	0	0	0	0	0	0.773196	0	0	15.4639	0	0	0
2006-10-01	Travertine tile	P204	P204B	P204B127	0	85.0633	0	12.4051	0	0	0	0	0	0	0	0	0	0	0	0	0	0	0	0	0	0	0	0	0	0	0	0	0	0	0	0	0	0	0	0	0	0	1.51899	0	0	11.1392	0	0	0
2006-10-01	Travertine tile	P204	P204B	P204B128	0	90.6566	0	4.79798	0	0	0	0	0	0	0	0	0	0	0	0	0	0	0	0	0	0	0	0	0	0	0	0	0	0	0	0	0	0	0	0	0	0	2.27273	0	0	9.09091	0	0	0
2006-10-01	Travertine tile	P204	P204C	P204C129	0	83.7629	0	13.4021	0	0	0	0	0	0	0	0	0	0	0	0	0	0	0	0	0	0	0	0	0	0	0	0	0	0	0	0	0	0	0	0	0	0	7.21649	0	0	28.866	0	0	0
2006-10-01	Travertine tile	P204	P204C	P204C130	0	59.4595	0	26.7568	0	0	0	0	0	0	0	0	0	0	0	0	0	0	0	0	0	0	0	0	0	0	0	0	0	0	0	0	0	0	0	0	0	0	4.32432	0	0	11.8919	0	0	0
2006-10-01	Travertine tile	P204	P204C	P204C131	0	88.7435	0	15.1832	0	0	0	0	0	0	0	0	0	0	0	0	0	0	0	0	0	0	0	0	0	0	0	0	0	0	0	0	0	0	0	0	0	0	2.09424	0	0	14.6597	0	0	0
2006-10-01	Travertine tile	P204	P204C	P204C132	0	68.7339	0	17.5711	0	0	0	0	0	0	0	0	0	0	0	0	0	0	0	0	0	0	0	0	0	0	0	0	0	0	0	0	0	0	0	0	0	0	1.55039	0	0	11.3695	0	0	0
2006-10-01	Travertine tile	P213	P213C	P213C141	0	51.5152	0	0	0	0	17.6768	0	0	0	0	0	31.3131	0	0	0	0	0	0	0	0	0	0	0	0	0	0	0	0	0	0	0	0	0	0	0	0	0	2.0202	0	0	5.05051	0	0	0
2006-10-01	Travertine tile	P213	P213C	P213C142	0	71.7617	0	0	0	0	28.2383	0	0	0	0	0	0	0	0	0	0	0	0	0	0	0	0	0	0	0	0	0	0	0	0	0	0	0	0	0	0	0	2.84974	0	0	9.32642	0	0	0
2006-10-01	Travertine tile	P213	P213C	P213C143	0	83.1551	0	0	12.2995	0	0	0	0	0	0	0	2.13904	0	0	0	0	0	0	0	0	0	0	0	0	0	0	0	0	0	0	0	0	0	0	0	0	0	5.88235	0	0	9.62567	0	0	0
2006-10-01	Travertine tile	P213	P213C	P213C144	0	71.8085	0	0	0	0	27.6596	0	0	0	0	0	0	0	0	0	0	0	0	0	0	0	0	0	0	0	0	0	0	0	0	0	0	0	0	0	0	0	2.12766	0	0	0	0	0	0
2007-08-01	Travertine tile	MR08	MR08A	MR08A145	0	15	0	0	0	1.25	53	2	0	0	0	0	0	0	0	0	0	0	0	0	0	0	0	0	0	0	0	0	0	0	0	0	0	0	0	0	0	0	8.5	0	0	0	0	0	0
2007-08-01	Travertine tile	MR08	MR08A	MR08A146	2.8133	12.2762	0	0	0	38.1074	13.2992	0	0	0	0	0	0	0	0	0	0	0	0	0	0	0	0	0	0	0	0	0	0	0	0	0	0	0	0	0	0	0	8.18414	0	0	3.06905	0	0	0
2007-08-01	Travertine tile	MR08	MR08A	MR08A147	0	21.5	0	0	0	18.25	32.25	8.75	0	0	0	0	0	0	0	0	0	0	0	0	0	0	0	0	0	0	0	0	0	0	0	0	0	0	0	0	0	0	9.25	0	0	0	0	0	0
2007-08-01	Travertine tile	MR08	MR08A	MR08A148	0	14.5	0	0	0	0	60.75	0	0	0	0	0	0	0	0	0	0	0	0	0	0	0	0	0	0	0	0	0	0	0	0	0	0	0	0	0	0	0	11.25	0	0	0	0	2.75	0
2007-08-01	Travertine tile	MR08	MR08B	MR08B149	0	56	0	0	0	25.5	0	0	0	0	0	0	0	0	0	0	0	0	0	0	0	0	0	0	0	0	0	0	0	0	0	0	0	0	0	0	0	0	0.75	0	0	0	0	0	0
2007-08-01	Travertine tile	MR08	MR08B	MR08B150	0	54.75	0	0	0	7.5	0.75	0	0	0	0	0	33.25	0	0	0	0	0.5	0	0	0	0	0.5	0	0	0	0	0	0	0	0	0	0	0	0	0	0	0	1.25	0	0	0	0	0	0
2007-08-01	Travertine tile	MR08	MR08B	MR08B151	0	58.6842	0	0	0	6.05263	4.21053	1.84211	0	0	0	0	8.68421	0	0	0	0	0	0	0	0	0	0	0	0	0	0	0	0	0	0	0	0	0	0	0	0	0	1.05263	0	0	0	0	0	0
2007-08-01	Travertine tile	MR08	MR08B	MR08B152	0	35.5	0	0	0	47.75	0	1.5	0	0	0	0	0	0	0	0	0	0	0	0	0	0	5.5	0	0	0	0	0	0	0	0	0	0	0	0	0	0	0	1.5	0	0	0	0	0	0
2007-08-01	Travertine tile	MR08	MR08C	MR08C153	0	60.7692	0	0	0	3.33333	0	0	0	0	0	0	0	0	0	0	0	0	0	0	0	0	0	0	0	0	0	0	0	0	30	0	0	0	0	0	0	0	1.28205	0	0	0	0	0	0
2007-08-01	Travertine tile	MR08	MR08C	MR08C154	0	59.25	0	0	0	11.75	0	0	0	0	0	0	0	0	0	0	10	0	0	0	0	0	0	0	0	0	0	0	0	0	16.75	0	0	0	0	0	0	0	0.5	0	0	7	0	0	0
2007-08-01	Travertine tile	MR08	MR08C	MR08C155	0.75	65.5	0	0	0	5.25	0	0	0	0	0	0	0	0	0	0	0	0	0	0	0	0	0	0	0	0	0	0	0	0	22.75	0	0	0	0	0	0	0	0.5	0	0	0	0	0	0
2007-08-01	Travertine tile	MR08	MR08C	MR08C156	0	65.5	0	0	0	21	0	0	0	0	0	0	0	0	0	0	0	0	0	0	0	0	0	0	0	0	0	0	0	0	4.5	0	0	0	0	0	0	0	0	0	0	0	0	0	0
2007-08-01	Travertine tile	P204	P204A	P204A157	0	41.75	0	23.75	0	0	7	0	0	0	0	26.75	0	0	0	0	0	0	0	0	0	0	0	0	0	0	0	0	0	0	0	0	0	0	0	0	0	0	0.5	0	0	0	0	0	0
2007-08-01	Travertine tile	P204	P204A	P204A158	0	86.1538	0	5.89744	0	0	1.79487	0	0	0.512821	0	0	0	0	0	0	0	0	0	0	0	0	0	0	0	0	0	0	0	0	0	0	0	0	0	0	0	0	0	0	0	0	0	0	0
2007-08-01	Travertine tile	P204	P204A	P204A159	0	78.75	0	0	0	0	7.5	0	0	0.5	2.25	0	0	0	0	0	0	0	0	0	0	0	0	0	0	0	0	0	0	0	0	0	0	0	0	0	0	0	0	0	0	0	0	0	0
2007-08-01	Travertine tile	P204	P204A	P204A160	0	60.5	0	9.75	0	0	10	1	0	0	0	1.75	0	0	0	0	0	0	0	0	0	0	0	0	0	0	0	0	0	0	0	0	0	0	0	0	0	0	0.5	0	0	0	0	0	0
2007-08-01	Travertine tile	P204	P204B	P204B161	0	98	0	0	0	0	0	0	0	0	0	0	0	0	0	0	0	0	0	0	0	0	0	0	0	0	0	0	0	0	0	0	0	0	0	0	0	0	0.25	0	0	0	0	0	0
2007-08-01	Travertine tile	P204	P204B	P204B162	2.5	70.75	0	13.25	0	0	3.25	0	0	1	0	0	0	0	0	0	0	0	0	0	0	0	0	0	0	0	0	0	0	0	0	0	0	0	0	0	0	0	0	0	0	0	0	0	0
2007-08-01	Travertine tile	P204	P204B	P204B163	0	87.75	0	0	0	0	1	0	0	0	0	4.5	0	0	0	0	0	0	0	0	0	0	0	0	0	0	0	0	0	0	0	0	0	0	0	0	0	0	0	0	0	7	0	0	0
2007-08-01	Travertine tile	P204	P204B	P204B164	0	64.75	0	17	0	0	1.25	0	2.25	0	0	4.5	0	0	0	0	0	0	0	0	0	0	0	0	0	0	0	0	0	0	0	0	0	0	0	0	0	0	0	0	0	0	0	0	0
2007-08-01	Travertine tile	P204	P204C	P204C165	0	39.75	0	24	0	0	1	0	0	0	12.25	0	0	0	0	0	0	0	0	0	0	0	0	0	0	0	0	0	0	0	0	0	0	0	0	0	0	0	0	0	0	0	0	0	0
2007-08-01	Travertine tile	P204	P204C	P204C166	0	29.25	0	55	0	0	0	0	0	0	0	2.25	0	0	0	0	0	0	0	0	0	0	0	0	0	0	0	0	0	0	0	0	0	0	0	0	0	0	1.75	0	0	14	0	0	0
2007-08-01	Travertine tile	P204	P204C	P204C167	0	51.2626	0	39.1414	0	0	0	0	0	0.505051	0	0	0	0	0	0	0	0	0	0	0	0	0	0	0	0	0	0	0	0	0	0	0	0	0	0	0	0	0	0	0	2.0202	0	0	0
2007-08-01	Travertine tile	P204	P204C	P204C168	0	35.75	0	33.75	0	0	1	0	0	0.5	0	1.5	0	0	0	0	0	0	0	0	0	0	0	0	0	0	0	0	0	0	0	0	0	0	0	0	0	0	0	0	0	3	0	0	0
2007-08-01	Travertine tile	P213	P213A	P213A169	0	88.25	0	0	0	0	3.25	0	0	0	0	0	0	0	0	0	0	0	0	0	1	0	0	0	0	0	0	0	0	0	0	0	0	0	0	0	0	0	0	0	0	0	0	0	0
2007-08-01	Travertine tile	P213	P213A	P213A170	7.73196	71.6495	0	0	0	0	6.70103	0	0	0	0	0	3.35052	0	0	0	0	0	0	0	0	0	0	0	0	0	0	0	0	0	0	0	0	0	0	0	0	0	0.773196	0	0	15.4639	0.515464	0	0
2007-08-01	Travertine tile	P213	P213A	P213A171	0	72.75	0	0	0	0	12	0	0	0	0	0	0	0	0	0	0	0	0	0	5.25	0	0	0	0	0	0	0	12.5	0	0	0	0	0	0	0	0	0	0	0	0	23	0	0	0
2007-08-01	Travertine tile	P213	P213A	P213A172	0	54	0	0	0	0	2.5	0	0	0	0	0	42	0	0	0	0	0	0	0	0	0	0	0	0	0	0	0	0	0	0	0	0	0	0	0	0	0	0	0	0	7	0	0	0
2007-08-01	Travertine tile	P213	P213B	P213B173	0	22.7979	0	0	0	0	42.487	0	0	0	0	0	5.95855	0	0	1.29534	0	0	0	0	0	0	0.259067	0	0	0	0	0	0	0	0	0	0	0	0	0	0	0	16.5803	0	0	0	0	0	0
2007-08-01	Travertine tile	P213	P213B	P213B174	0	46.75	0	0	0	0	32.25	0	0	0	0	0	16.5	0	0	0	0	0	0	0	0	0	0	0	0	0	0	0	0	0	0	0	0	0	0	0	0	0	3.25	0	0	2	0.5	0	0
2007-08-01	Travertine tile	P213	P213B	P213B175	0	50.5051	0	0	0	0	36.6162	0	0	0	0	0	0	0	2.0202	0	0	0	0	0	0	0	0	0	0	0	0	0	0	0	0	0	0	0	0	0	0	0	8.58586	0	0	2.0202	0	0	0
2007-08-01	Travertine tile	P213	P213B	P213B176	2	55.25	0	0	0	0	32.25	0	0	0	0	0	5	0	0	0	0	0	0	0	0	0	0	0	0	0	0	0	0	0	0	0	0	0	0	0	0	0	7.5	0	0	0	0	0	0
2008-08-01	Travertine tile	MR08	MR08A	MR08A181	0	0	0	26.75	0	20.5	25.75	0	0	0	0	0	0	0	0	0	0	0	0	0	0	0	0	0	0	0	0	0	0	0	0	0	0	0	0	0	0	0	1.25	0	0	0	0	0	0
2008-08-01	Travertine tile	MR08	MR08A	MR08A182	0	40.25	12	0	0	3.5	20	3.25	0	0	0	0	0	0	0	0	0	0	0	0	0	0	0	0	0	0	0	0	0	0	0	0	0	0	0	0	0	0	2	0	0	0	0	0	0
2008-08-01	Travertine tile	MR08	MR08A	MR08A183	2.5	4.75	0	0	0	18.5	49	7.5	0	0	0	1.5	0	0	0	0	0	0	0	0	0	0	0	0	0	0	0	0	0	0	0	0	0	0	0	0	0	0	4	0	0	6	0	0	0
2008-08-01	Travertine tile	MR08	MR08A	MR08A184	0	68.75	0	0	0	6.75	5.5	2	0	0	0	0	0	0	0	0	0	0	0	0	0	0	0	0	0	0	0	0	0	0	0	0	0	0	0	0	0	0	1.75	0	0	0	1.5	0	0
2008-08-01	Travertine tile	MR08	MR08B	MR08B185	0	17.5	0	0	0	23.75	20.75	5.25	0	0	0	0	0	0	0	0	0	0	0	0	0	0	0	0	0	0	0	0	0	7.25	0	0	0	0	0	0	0	0	0	0	0	0	0	0	0
2008-08-01	Travertine tile	MR08	MR08B	MR08B186	2.75	10.25	0	0	0	15.75	27.25	7.5	0	0	0	0	0	0	0	0	0	0	0	0	0	0	0	0	0	0	0	0	0	0	0	0	0	0	0	0	0	0	3.75	0	0	0	13.75	0	0
2008-08-01	Travertine tile	MR08	MR08B	MR08B187	0	23	0	0	0	44.5	8.5	4.25	0	0	0	0	0	0	0	0	0	0	0	0	0	0	0	0	0	0	0	0	0	0	0	0	0	0	0	0	0	0	0.75	0	0	0	0	0	0
2008-08-01	Travertine tile	MR08	MR08B	MR08B188	0.536193	46.9169	0	0	0	10.7239	0	14.7453	0	0	0	0	0	0	0	0	0	0	0	0	0	0	6.43432	0	0	0	0	0	0	0	0	0	0	0	0	0	0	0	0.80429	0	0	2.14477	0	0	0
2008-08-01	Travertine tile	MR08	MR08C	MR08C189	0	25.25	0	0	0	22.75	6.5	6.75	0	0	0	0	0	0	0	0	0	0	0	0	0	0	0	0	0	0	0	0	0	0	4.25	0	0	0	0	0	0	0	1.25	0	0	0	0	0	0
2008-08-01	Travertine tile	MR08	MR08C	MR08C190	0	10	0	0	0	57.5	7.75	4.25	0	0	0	0	0	0	0	0	0	0	0	0	0	0	2	0	0	0	0	0	0	0	2.75	0	0	0	0	0	0	0	1	0	0	0	0	0	0
2008-08-01	Travertine tile	MR08	MR08C	MR08C191	0	21.5	0	0	0	39	12.75	6.5	0	0	0	0	0	0	0	0	0	0	0	0	0	0	0	0	0	0	0	0	0	0	2.5	0	0	0	0	0	0	0	1.25	0	0	0	0.5	0	0
2008-08-01	Travertine tile	MR08	MR08C	MR08C192	0	13	1.75	0.75	0	10.5	47.5	9.5	0	0	0	0	0	0	0	0	0	0	0	0	0	0	0	0	0	0	0	0	0	0	1.75	0	0	0	0	0	0	0	1	0	0	2	0	0	0
2008-08-01	Travertine tile	P204	P204A	P204A193	0	83.5	0	0	0	0	10	0	0	0	0	0	0	0	0	0	0	0	0	0	0	0	0	0	0	0	0	0	0	0	0	0	0	0	0	0	0	0	0	0	0	0	0	0	0
2008-08-01	Travertine tile	P204	P204A	P204A194	0	47.25	4.25	12	0	1.5	15.5	0	0	0	0	0	0	0	0	0	0	0	0	0	0	0	0	0	0	0	0	0	0	0	0	0	0	0	0	0	0	0	1.5	0	0	4	0	0	0
2008-08-01	Travertine tile	P204	P204A	P204A195	0	60.25	0	3.75	0	0	18.25	0	0	0.25	0.5	0	0	0	0	0	0	0	0	0	0	0	0	0	0	0	0	0	0	0	0	0	0	0	0	0	0	0	1.25	0	0	0	0	0	0
2008-08-01	Travertine tile	P204	P204A	P204A196	0	45.25	0	26	0	0	0	0	2.25	2.75	2.25	0	0	0	0	0	0	0	0	0	0	0	0	0	0	0	0	0	0	0	0	0	0	0	0	0	0	1	0	0	0	3	0	0	0
2008-08-01	Travertine tile	P204	P204B	P204B197	0	49.75	4.75	12.25	0	0	3.5	0	0	1	0	0	0	0	0	0	0	0	15.25	0	0	0	0	0	0	0	0	0	0	0	0	0	0	0	0	0	0	0	0	0	0	0	0	0	0
2008-08-01	Travertine tile	P204	P204B	P204B198	0	21.5	0	10.75	0	0	1	0	0	0	0	0	0	0	0	0	0	0	0	0	0	0	0	0	0	0	0	0	0	0	0	0	59.75	0	0	0	0	0	0	0	0	1	0	0	0
2008-08-01	Travertine tile	P204	P204B	P204B199	0	77.25	0	6.5	0	0	0.75	0	1	1	0	0	0	0	0	0	0	0	0	0	0	0	0	0	0	0	0	0	0	0	0	0	0	0	0	0	0	0	0	0	0	0	0	0	0
2008-08-01	Travertine tile	P204	P204B	P204B200	0	57.75	5	26.5	0	0	1.5	0	0	0	0	0	0	0	0	0	0	0	0	0	0	0	0	0	0	0	0	0	0	0	0	0	0	0	0	0	0	0	0	0	0	13	0	0	0
2008-08-01	Travertine tile	P204	P204C	P204C201	0	28	3	49	0	0	2	0	1	0.5	0	0	0	0	0	0	0	0	0	0	0	0	0	0	0	0	0	0	0	0	0	0	0	0	0	0	0	0	0	0	0	7	0	0	0
2008-08-01	Travertine tile	P204	P204C	P204C202	0	22.75	2.75	52.5	0	0	3	0	0.5	1	0	0	0	0	0	0	0	0	0	0	0	0	0	0	0	0	0	0	0	0	0	0	0	0	0	0	0	0	0	0	0	1	0	0	0
2008-08-01	Travertine tile	P204	P204C	P204C203	0	20.25	1.75	47.75	0	0	0.75	0	0	0.25	0	0	0	0	0	0	0	0	0	0	0.5	0	0	0	0	0	0	0	0	0	0	0	0	0	0	0	0	2.25	0.5	0	0	6	0	0	0
2008-08-01	Travertine tile	P204	P204C	P204C204	0	27	0	53.15	0	0	0	0	0	0.5	0	0	0	0	0	0	0	0	0	0	0	0	0	0	0	0	0	0	0	0	0	0	0	0	0	0	0	0	0	0	0	3	0	0	0
2008-08-01	Travertine tile	P213	P213A	P213A205	0	82.25	0	5.25	0	0	2.5	0	0	0	0	0	0	0	0	0	0	0	0	0	2	0	0	0	0	0	0	0	0	0	0	0	0	0	0	0	0	0.5	0	0	0	8	0	0	0
2008-08-01	Travertine tile	P213	P213A	P213A206	0	70.75	0	0	0	0	0	0	0	0	0	0	16.5	0	0	0	0	0	0	0	0	0	0	0	0	0	0	0	0	0	0	0	0	2.75	0	0	0	1.25	0	0	0	4	0	0	0
2008-08-01	Travertine tile	P213	P213A	P213A207	0	52.75	0	0	0	0	0	0	0	0	0	0	0	3.5	1	0	0	0	0	0	0	2	0	0	0	0	0	0	30.75	0	0	0	5.75	0	0	0	0	0	0	0	0	0	0	0	0
2008-08-01	Travertine tile	P213	P213A	P213A208	1	83	0	0	0	0	0	0	0	0	0	0	0	0	0	0	0	0	0	0	0.75	0	0	0	0	0	0	0	0	0	0	0	12	0	0	0	0	0	0.75	0	0	0	0	0	0
2008-08-01	Travertine tile	P213	P213B	P213B209	0	35.5	0	0	0	0	60.75	0	0	0	0	0	0	0	0	0	0	0	0	0	4	0	0	0	0	0	0	0	0	0	0	0	0	0	0	0	0	0	6.75	0	0	11	0	0	0
2008-08-01	Travertine tile	P213	P213B	P213B210	0	26	0	0	0	0	49.75	0	0	0	0	0	0	0	6.5	0	0	0	0	0	0	0	5	0	0	0	0	0	0	0	0	0	0	0	0	0	0	0	5	0	0	3	0	0.5	0
2008-08-01	Travertine tile	P213	P213B	P213B211	0	34.5	0	0	0	0	60.25	0	0	0	0	0	1	0	0	0	0	0	0	0	0	4.5	0	0	0	0	0	0	0	0	0	0	0	0	0	0	0	0	1.25	0	0	2	0	0	0
2008-08-01	Travertine tile	P213	P213B	P213B212	0	69.5	0	12.25	0	0	6.75	1.5	0	0	0	0	0	0	0	0	0	0	0	0	0	0	0	0	0	0	0	0	0	0	0	0	0	0	0	0	0	0	1.25	0	0	0	0	0	0
2008-08-01	Natural bottom	MR08	MR08A	MR08A1Nat	0	18.5	0	0	0	25	41	0	0	0	0	0	13	0	0	0	0	0	0	0	0	0	0.75	0	0	0	0	0	0	0	0	0	0	0	0	0	0.5	0.5	0	0	0	8	0.25	0	0
2008-08-01	Natural bottom	MR08	MR08A	MR08A2Nat	0	14.4414	0	0	0	0	82.2888	0	0	0	0	0	0	0	0	0	0	0	0	1.08992	0	0	0.544959	0	0	0	0	0	0	0.544959	0	0	0	0	0	0	0	0	0	0	0	20.7084	0	0	0
2008-08-01	Natural bottom	MR08	MR08A	MR08A3Nat	0	22.25	7.75	0	0	23.25	27.5	0	0	0	0	0	0	0	0	0	0	0	0	0	0	0	5	0	0	0	0	0	0	0	0	0	0	0	0	0	0	0	1.25	0	0	8	0	0	0
2008-08-01	Natural bottom	MR08	MR08A	MR08A4Nat	0	50.4323	4.89914	0	0	10.6628	14.121	0	0	0	0	0	3.17003	0	0	0	0	0	0	0	0	0	0	0	0	0	13.5447	0	0	0	0	0	0	0	0	0	0	0	0	0	0	2.30548	0	0	0
2008-08-01	Natural bottom	MR08	MR08B	MR08B1Nat	0	3.56234	0	0	0	65.1399	5.59796	0	0	0	0	0	0	0	0	0	0	0	0	0	0	0	3.05344	2.29008	0	0	0	0	0	11.1959	0	0	0.763359	0	0	0	0	0	0	0	0	1.01781	0	0	0
2008-08-01	Natural bottom	MR08	MR08B	MR08B2Nat	0	8.3815	0	0	0	74.2775	7.22543	0	0	0	0	0	1.44509	0	0	0	0	0	0	0	0	0	1.15607	0	0	0	0	0	0	2.31214	0	0	0	0	0	0	0	0	0	0	0	34.6821	0	0	0
2008-08-01	Natural bottom	MR08	MR08B	MR08B3Nat	0	11.2329	0	0	0	54.5205	16.1644	0	0	0	0	0	0	0	0	0	0	0	0	0	0	0	3.83562	0	0	0	0	0	0	0	0	0	1.09589	0	0	0	0	0	0	0	0	18.6301	0	0	0
2008-08-01	Natural bottom	MR08	MR08B	MR08B4Nat	0	5.5409	0	0	0	77.8364	9.23483	0	0	0	0	0	3.43008	0	0	0	0	0	0	0	0	0	0	2.37467	0	0	0	0	0	0	0	0	0	0	0	0	0	0	0	0	0	8.44327	0	0	0
2008-08-01	Natural bottom	MR08	MR08C	MR08C1Nat	0	4.17755	0	0	0	52.4804	10.9661	0	0	0	0	0	0	0	0	0	0	0	0	0	0	0	10.705	0	2.08877	0	0	0	0	0	0	0	2.87206	0	0	0	0	0	0	0	0	7.3107	0	0	0
2008-08-01	Natural bottom	MR08	MR08C	MR08C2Nat	0	12.5	0	0	0	41.25	23.5	3.75	0	0	0	0	0	0	0	0	0	0	0	0	0	0	2.25	0	0	0	0	0	0	0	2.25	0	0.5	0	0	0	0	0.5	0	0	0	10	0	0	0
2008-08-01	Natural bottom	MR08	MR08C	MR08C3Nat	0	9	0	0	0	16.75	13.75	46	0	0	0	0	0	0	0	0	0	0	0	0	0	0	0	0	0	0	0	0	0	0	0	0	0	0	0	0	0	0	0.5	0	0	2	0	0	0
2008-08-01	Natural bottom	MR08	MR08C	MR08C4Nat	0	7.75	0	2	0	67.5	2.75	0	0	0	0	0	0	0	0	0	0	0	0	0	0	0	0.75	0	0	0	0	0	0	0	0	0	1	0	0	0	0	0	0	0	0	3	0	3	0
2008-08-01	Natural bottom	P204	P204A	P204A1Nat	0	14.0992	11.7493	64.2298	0	0	2.61097	0	0	0	0	0	0	0	0	0	0	0	0	0	0	0	0	0	0	0	0	0	0	0	0	0	0	0	0	0	0.522193	0	0	0	0	6.26632	0	0	0
2008-08-01	Natural bottom	P204	P204A	P204A2Nat	0	36.8	0	21.8667	0	0	19.4667	8	0	1.06667	0	0	0	0	0	0	0	0	0	0	0	0	0	0	0	0	0	0	0	0	0	0	0	4.26	0	0	2.4	0.533333	0	0	0	7.46667	0	0	0
2008-08-01	Natural bottom	P204	P204A	P204A3Nat	0	20.5195	0	62.3377	0	0	1.55844	0	0	0.519481	0	1.03896	0	0	0	0	0	0	0	0	2.33766	0	0	0	0	0	0	0	0	0	0	0	0	1.03896	0	0	1.03896	0	0	0	0	10.3896	0	0	0
2008-08-01	Natural bottom	P204	P204A	P204A4Nat	0	22.9111	0	61.186	0	0	5.66038	0	0.539084	0	0	0	0	0	0	0	0	0	0	0	0	0	0	0	0	0	0	0	0	0	0	0	0	0.539084	0	0	6.469	0	0	0	0	2.15633	0	0	0
2008-08-01	Natural bottom	P204	P204B	P204B1Nat	0	34.6667	0	45.6	0	0	11.4667	0	0	0	0	0	0	0	0	0	0	0	0	0	0	0	0	0	0	0	0	0	0	0	2.13333	0	0	2.9333	0	0	0	0	0	0	0	13.8667	0	0	0
2008-08-01	Natural bottom	P204	P204B	P204B2Nat	0	36.1039	1.2987	48.5714	0	0	4.41558	0	0	0	0	0.519481	0	0	0	0	0	0	0	1.2987	4.15584	0	1.55844	0	0	0	0	0	0	0	0	0	0	0	0	0	2.07792	0	0	0	0	13.5065	0	0	0
2008-08-01	Natural bottom	P204	P204B	P204B3Nat	0	24.25	0	54.25	0	0	17.5	0	0	0	0	0	0	0	0	0	0	0	0	0	0	0	0	0	0	0	0	0	0	0	0	0	0	0	0	0	0	0	0	0	0	4	0	0	0
2008-08-01	Natural bottom	P204	P204B	P204B4Nat	0	24.4156	1.2987	68.0519	0	0	3.37662	0	0	0	0	0	0	0	0	0	0	0	0	0	0	0	0	0	0	0	0	0	0	0	0	0	0	0	0	0	0	0	0	0	0	4.15584	0	0	0
2008-08-01	Natural bottom	P204	P204C	P204C1Nat	0	21.6837	0	56.8878	0	0	1.02041	0	0	0	0	0	0	0	0	0	0	0	0	1.02041	0	16.8367	0	0	0	0	0	0	0	0	0	0	0	0	0	0	0	0	0.255102	0	0	9.18367	0	0	0
2008-08-01	Natural bottom	P204	P204C	P204C2Nat	0	17.3028	4.83461	67.9389	0	0	2.54453	0	0	0.254453	0	1.78117	0	0	0	0	0	0	0	0	0	0	0	0	0	0	0	0	0	0	0	0	0	0	0	0	0	0.763359	0	0	0	7.12468	0	0	0
2008-08-01	Natural bottom	P204	P204C	P204C3Nat	0	24.75	3.25	45.5	0	0	4.25	0	0	0	0	1.25	0	0	0	0.25	0	0	0	0	9	2.5	0	0	0	0	0	0	0	0	0	0	0	0	0	0	0	0	0	0	0	13	0	0	0
2008-08-01	Natural bottom	P204	P204C	P204C4Nat	0	24.173	0	51.6539	0	0	8.39695	4.07125	0	0	0	0	0	0	0	0	0	0	0	0	0	0	0	0	0	0	0	8.39695	0	0	0	0	0	1.27226	0	0	1.52672	0	0	0	0	6.10687	0	0	0
2008-08-01	Natural bottom	P213	P213A	P213A1Nat	0	62.5	0	0	0	0	0	0	0	0	0	0	17.5	0	0	0	0	0	0	0	19	0	0	0	0	5.5	0	0	0	0	0	0	0	0	0	0	0	0	0	0	0	74	0	0.5	0
2008-08-01	Natural bottom	P213	P213A	P213A2Nat	0	65.3061	0	16.3265	0	0	0	0	0	0	0	0	0	0	0	0	0	0	0	0	1.02041	0	1.27551	0	0	0	0	0	0	0	0	0	0	0	0	0	0	0	0	0	0	12.2449	0	0	0
2008-08-01	Natural bottom	P213	P213A	P213A3Nat	0	64.5	0	0	0	0	0	0	0	0	0	0	16.5	0	0	0	0	0	0	0	17.75	1	0	0	0	0	0	0	0	0	0	0	0	0	0	0	0	0	0	0	0	79	0	0	0
2008-08-01	Natural bottom	P213	P213A	P213A4Nat	0	77.25	0	16	0	0	0	0	0	0	0	0	1	0	0	0	0	0	0	0	2.25	0	0	0	0	0	0	0	0	0	0	0	0	0	0	0	0	1	0	0	0	18	0	0	0
2008-08-01	Natural bottom	P213	P213B	P213B1Nat	0	30.3896	0	5.71429	0	0	3.11688	0	0	0	0	0	0	0	0	0	0	0	0	1.03896	0	0	0	0	0	0	0	0	0	0	0	0	0	31.1688	0	0	0.519481	0	0	0	0	1.03896	0	0	0
2008-08-01	Natural bottom	P213	P213B	P213B2Nat	0	35.4005	0	0	0	0	6.97674	0	0	0	0	0	0	0	0	0	0	0	0	0	0	0	20.9302	0	0	0	0	0	0	0	0	0	0	0	0	0	0	0	0	0	0	3.10078	0	0	0
2008-08-01	Natural bottom	P213	P213B	P213B3Nat	0	30.5913	0	2.82776	0	5.39846	0	0	0	0	0	0	8.22622	0	0	0	0	0	0	4.37018	14.1388	0	0	0	0	0	0	0	0	0	0	0	0	23.9075	0	0	1.28535	0	0	0	0	4.11311	0	0	0
2008-08-01	Natural bottom	P213	P213B	P213B4Nat	0	44.4162	0	0	0	0	18.7817	0	0	0	0	0	6.85279	0	3.29949	0	0	0	0	6.59898	5.58376	0	2.03046	0	0	9.13706	0	0	0	0	0	0	0	0	0	0.507614	0.507614	0	0	0	0	12.1827	0	0	0
[truncated: 7 more columns]
